# Supplementary material for: Nanocrystalline Cubic Phase Scandium-Stabilized Zirconia Thin Films
Source: Nanomaterials (Basel). 2024 Apr 18;14(8):708. doi: 10.3390/nano14080708 (PMC11054221; doi:10.3390/nano14080708)
Supplement: Supplementary file 1 [file nanomaterials-14-00708-s001.zip]

Archive with 1 entries (1 files):
- nanomaterials-2940208-supplementary.pdf
